# Supplementary material for: A CAF-Associated Stromal Remodeling Signature Links Immune Exclusion to Exhaustion-Prone CD8+ T-Cell Dysfunction in High-Grade Serous Ovarian Cancer
Source: Int J Mol Sci. 2026 Jul 7;27(13):6092. doi: 10.3390/ijms27136092 (PMC13361325; doi:10.3390/ijms27136092)
Supplement: Supplementary file 1 [file ijms-27-06092-s001.zip]

Archive with 8 entries (7 files):
- Figure legends.pdf
- Supplementary Tables.pdf
- supplemental figures/
- supplemental figures/Figure S1.tif
- supplemental figures/Figure S2.tif
- supplemental figures/Figure S3.tif
- supplemental figures/Figure S4.tif
- supplemental figures/Figure S5.tif
